# Supplementary material for: Direct supercritical angle localization microscopy for nanometer 3D superresolution
Source: Nat Commun. 2021 Feb 19;12:1180. doi: 10.1038/s41467-021-21333-x (PMC7896076; doi:10.1038/s41467-021-21333-x)
Supplement: Supplementary file 4 — Source Data [file 41467_2021_21333_MOESM4_ESM.xlsx]

## Sheet: Fig-1e
znm	dSALM 1.49*	vSALM 1.7	dSALM y	dSALM x	vSALM 1.49	dSALM+AS	Astig	dSALM 1.7
0	5.01546	5.45004	3.07598	3.45847	13.7	2.19016	15.665	2.21188
10	5.39727	5.95258	3.07208	3.51213	14.5339	2.33205	15.5421	2.35875
20	5.808	6.51824	3.07038	3.56896	15.4306	2.48946	15.4153	2.52257
30	6.24925	7.15383	3.07089	3.62904	16.3944	2.66353	15.2855	2.70492
40	6.72264	7.86669	3.07362	3.69246	17.4298	2.85533	15.1529	2.90741
50	7.22991	8.66471	3.07858	3.75929	18.5415	3.06587	15.0194	3.13181
60	7.77285	9.55633	3.08575	3.82963	19.7347	3.29605	14.8874	3.37992
70	8.35336	10.5505	3.09515	3.90353	21.0146	3.54659	14.758	3.65367
80	8.97341	11.6569	3.10679	3.98107	22.3868	3.81802	14.6319	3.95504
90	9.63509	12.8855	3.12067	4.0623	23.8571	4.1105	14.5079	4.28613
100	10.3406	14.2471	3.13678	4.14728	25.4317	4.42383	14.3852	4.64913
110	11.0923	15.753	3.15515	4.23608	27.1171	4.75738	14.2649	5.04629
120	11.8926	17.415	3.17581	4.32876	28.9201	5.11002	14.1478	5.47996
130	12.744	19.2455	3.19881	4.42536	30.8477	5.47996	14.0333	5.95258
140	13.6494	21.2577	3.22419	4.52596	32.9073	5.86476	13.9211	6.46662
150	14.6117	23.4652	3.25203	4.63064	35.1067	6.26137	13.8117	7.02468
160	15.6337	25.8824	3.28241	4.73948	37.4539	6.66611	13.7053	7.62937
170	16.7188	28.5243	3.31549	4.85258	39.9575	7.07461	13.6011	8.28337
180	17.8703	31.4064	3.35138	4.97003	42.6264	7.48212	13.4986	8.98942
190	19.0917	34.5451	3.39015	5.0919	45.4701	7.88393	13.3994	9.75028
200	20.3867	37.9575	3.43186	5.21825	48.4981	8.27551	13.3047	10.5687
210	21.7593	41.6611	3.47663	5.34915	51.7208	8.6524	13.2143	11.4477
220	23.2134	45.674	3.52459	5.4847	55.1491	9.01068	13.1282	12.3898
230	24.7534	50.0147	3.57582	5.625	58.7943	9.34745	13.0474	13.3982
240	26.3837	54.7025	3.63046	5.77012	62.6687	9.66074	12.9724	14.4755
250	28.1089	59.7571	3.6886	5.92003	66.7848	9.9499	12.9048	15.6248
260	29.9338	65.1986	3.75036	6.07471	71.1559	10.2154	12.8458	16.8487
270	31.8635	71.0475	3.81587	6.23421	75.7953	10.4583	12.7961	18.1504
280	33.9033	77.3251	3.88527	6.39856	80.7171	10.6803	12.7561	19.5325
290	36.0585	84.0528	3.95868	6.56781	85.9355	10.8831	12.7257	20.9979
300	38.3349	91.2523	4.03624	6.74197	91.4658	11.0689	12.7049	22.5495
310	40.7382	98.9453	4.11806	6.92102	97.3237	11.2408	12.6946	24.1902
320	43.2747	107.154	4.20427	7.10491	103.526	11.4018	12.6959	25.9227
330	45.9505	115.9	4.29502	7.29362	110.091	11.5534	12.7072	27.7499
340	48.7723	125.208	4.39046	7.48711	117.037	11.6967	12.7271	29.6745
350	51.7467	135.101	4.49074	7.68537	124.383	11.8344	12.7568	31.6994
360	54.8808	145.603	4.59601	7.88832	132.152	11.9692	12.7971	33.8273
370	58.1816	156.74	4.70643	8.09597	140.364	12.1017	12.8467	36.061
380	61.6566	168.535	4.82211	8.30832	149.043	12.2325	12.9046	38.4033
390	65.3135	181.012	4.94317	8.52529	158.213	12.3643	12.9726	40.8569
400	69.1599	194.194	5.06968	8.7468	167.9	12.4998	13.0523	43.4246
410	73.2041	208.105	5.2017	8.97281	178.133	12.6401	13.1436	46.1091
420	77.4542	222.77	5.33932	9.20331	188.938	12.7861	13.2467	48.9132
430	81.9187	238.214	5.4826	9.43823	200.345	12.9401	13.3631	51.8396
440	86.6064	254.462	5.63157	9.67749	212.386	13.1044	13.4947	54.891
450	91.526	271.54	5.78626	9.92096	225.092	13.2777	13.639	58.0702
460	96.6867	289.478	5.94659	10.1684	238.499	13.4587	13.7944	61.3799
470	102.098	308.305	6.11245	10.4196	252.642	13.6507	13.9639	64.8229
480	106.942	328.053	6.28365	10.674	267.559	13.8572	14.1506	68.4018
490	111.964	348.753	6.45997	10.9313	283.29	14.0783	14.3545	72.1195
500	111.368	350.498	6.64125	11.191	285.03	14.284	14.5746	71.8891

## Sheet: Fig-2ab
xnm	znmSALM	ynm
4.64453	28.9952	-2.54297
3.53906	21.1624	1.73047
1.71875	26.2821	0.851562
-1.30078	23.2232	-1.95312
1.34766	31.9088	-5.40234
-2.31641	28.645	1.3125
-2.3125	26.109	-1.87109
2.16797	26.3201	2.45312
-3.00781	29.1521	0.617188
-1.48438	28.6841	0.242188
2.48438	27.2427	-2.66797
-2.61719	26.3099	-0.238281
0.367188	29.9368	1.46484
0.785156	29.5037	0.425781
-1.03906	28.9249	-3.25
-4.90625	28.0174	-5.55469
0.140625	29.5563	-0.820312
-6.32422	27.9289	8.85938
-0.949219	27.9871	-0.753906
0.613281	24.9958	-2.74609
-4.64844	24.4364	-1.375
-1.27344	30.4285	-2.66406
-1.54688	25.9455	-3.78125
1.32422	28.7456	-0.0585938
2.62891	24.8915	-2.39453
-0.0820312	23.7279	1.94141
-3.75391	29.4049	-0.0078125
-2.55469	27.6218	1.1875
-1.04688	24.5688	-3.22656
-1.94922	30.884	1.05859
2.25	30.3488	2.45312
-3.25391	29.966	0.542969
2.41016	31.6778	-3.60547
-0.105469	27.1008	-3.21094
1.07031	31.0114	-4.39844
1.62891	32.1366	-0.613281
-1.26953	35.4518	-0.0117188
3.12109	29.3647	1.52734
-0.335938	30.0402	-3
2.74219	25.9272	-0.453125
1.35156	35.255	2.75
-1.03125	23.3206	1.28906
-4.26172	27.4316	-0.59375
4.51953	26.7229	-1.10547
1.14844	28.9737	-0.363281
1.08984	23.6402	2.12891
2.21875	28.93	-0.304688
0.421875	23.41	1.58203
3.23438	26.9734	2.21094
2.96484	24.1147	1.15625
0.753906	25.4741	2.48828
4.12891	24.1491	1.67188
2.59375	30.1436	0.714844
-0.671875	25.4598	-2.32031
0.988281	25.535	4.92188
0.03125	28.0916	1.24219
2.06641	27.1299	3.20703
3.95312	26.1375	-0.292969
5.03906	24.7211	2.80859
8.03906	28.8441	-1.34375
-0.984375	23.1045	-0.214844
-1.79688	22.9237	-1.05859
1.17969	25.5552	0.761719
-0.875	27.524	-3.68359
0.609375	25.9077	-1.31641
-1.5	33.7541	-1.19922
0.125	24.37	-0.671875
1.74219	28.9073	-0.203125
1.125	29.4622	1.17578
-0.492188	29.5714	3.00781
-1.32031	26.698	-1.33984
-0.195312	26.2988	2.27344
1.64453	25.374	4.28906
0.4375	27.6121	1.80078
6.71875	29.6247	-0.890625
-1.68359	31.9299	-0.289062
1.01172	25.217	0.59375
4.00781	25.9421	-0.679688
1.08594	21.83	-2.33594
1.625	28.3147	-1.60938
-0.628906	24.4189	-2.03125
-5.76562	23.2362	-1.74219
-4.76562	23.9086	2.49219
2.49609	30.2602	-0.597656
0.949219	29.8647	0.136719
1.11719	29.6781	0.609375
1.18359	29.8587	1.66406
0.882812	23.1523	0.460938
2.44922	32.5413	-0.101562
-3.52734	26.6501	0.429688
0.3125	26.8232	1.33984
-4.26562	22.7686	-1.28125
0.238281	21.3043	-0.0664062
-1.11328	21.2815	-0.621094
-1.85547	28.2282	-2.73438
-1.51953	19.8878	0.871094
-6.99609	30.4729	0.933594
-7.16016	23.0656	2.98828
-3.25391	24.4278	4.42578
-7.12109	27.7335	2.28516

## Sheet: Fig-2c
localization error z nm	sqrt(CRLB) z nm
5.90008	7.12698
65.5352	65.1292
11.0011	9.13917
6.79888	6.3601
16.1639	12.7373
8.31248	6.88023
17.6153	11.9148
16.4641	14.8192
6.29252	10.0121
33.2034	27.5113
14.7322	12.8593
22.2303	19.4481
16.3738	12.949
23.9624	20.1468
133.464	181.382
10.901	9.01944
13.6306	9.09999
30.468	17.7444
20.0473	12.8845
10.3438	6.77183
86.4482	105.517
17.7578	11.8252
34.1513	32.9746
68.1016	58.8106
15.4702	15.2988
23.7568	20.4816
17.183	12.2731
123.358	74.9245
11.7675	9.93683
19.5699	22.2562
27.5707	21.7937
9.79726	8.16709
15.6489	12.4009
28.5624	19.7298
24.8259	23.0358
14.4127	12.9515
30.5266	12.8296
32.265	16.8456
13.9882	7.3677
18.5508	15.97
23.4162	22.1168
18.0504	11.2406
24.295	13.4842
10.2241	7.31215
45.8265	37.9722
40.1587	39.8695
33.3579	20.9768
27.7621	19.7138
31.5502	21.5284
9.75307	6.31524
16.7064	15.0836
8.10383	5.82357
120.758	284.239
41.5686	41.1458
30.8291	23.1482
36.9238	33.4477
156.169	502.932
28.69	19.0603
22.5812	24.0821
22.5652	15.4283
8.28064	6.14646
18.057	10.7518
61.8759	54.8987
8.80041	6.83952
41.2371	23.1139
6.36325	4.61903
22.5928	22.5945
39.4776	29.2601
15.6233	13.1655
21.0426	13.5837
32.4612	25.2454
40.2941	28.1314
17.3342	13.2849
40.1801	31.5872
25.9136	15.5647
19.0887	15.689
34.7114	24.9771
10.7592	8.15095
16.1897	13.2848
12.1524	8.53357
20.1923	12.4573
55.1473	49.2584
9.47918	7.08506
16.6505	19.4696
23.7254	13.5306
10.6435	9.15612
15.9483	9.73276
12.5571	9.79906
44.3953	32.6818
13.8517	11.4687
8.60909	7.46077
22.5544	17.4663
25.0782	22.2779
13.209	10.7058
14.4395	10.0986
28.3302	20.0783
8.2458	7.14663
4.75448	4.16145
17.1433	13.2079
13.5492	10.1725
52.3978	53.9158
5.98226	5.70764
24.326	13.2074
6.81732	5.56345
30.8977	29.1389
10.3051	7.73453
17.7581	14.2023
13.608	10.0923
13.2107	10.3524
9.68208	7.97415
8.47242	6.2058
16.3231	12.0411
10.0119	7.34025
11.5206	10.1217
22.6533	18.3158
14.5646	13.5488
10.475	9.45706
24.317	18.2144
4.19662	3.12625
6.39307	4.70304
10.1599	7.53464
20.3539	17.571
23.9187	22.0076
6.40868	5.50889
9.18728	9.72554
137.937	122.946
12.4194	10.87
9.85562	7.87841
9.39656	7.86658
16.912	11.1449
7.42245	5.75878
5.27979	3.88856
6.50119	5.75557
12.2125	11.1937
10.8087	9.22302
8.49154	7.83137
6.35987	6.29713
7.348	6.86132
39.0842	32.9108
54.6376	27.3719
10.2693	8.7744
19.5515	15.3411
12.4347	11.2092
8.75163	7.17265
8.1463	6.46995
4.62247	3.4044
9.00652	6.95908
12.7022	11.7852
16.9977	14.351
11.7914	9.71265
12.2897	8.79776
8.92191	6.92558
9.36039	7.59955
13.0853	11.7165
20.9339	18.2703
13.739	10.2808
20.0555	16.5952
13.036	10.4127
20.4251	20.9692
15.2947	13.3418
30.7352	20.2987
6.97294	6.39659
12.694	12.1609
18.316	13.872
14.6939	14.1745
35.5773	43.1741
19.3973	13.9785
7.92501	5.80661
11.8679	9.65714
13.175	10.591
15.7886	14.8096
7.77284	6.89012
140.146	311.287
18.5396	14.5091
8.66719	6.4816
8.1687	7.40304
17.2122	16.9045
15.5836	14.8453
10.8389	8.82798
6.61878	4.43722
5.88886	5.55801
25.1521	26.1156
4.55808	4.02776
3.06267	2.47133
17.3193	16.514
61.7913	48.5871
7.63397	8.11713
9.3712	9.79378
5.84312	5.28788
17.1896	15.7082
7.21115	6.22976
18.9022	19.9399
8.3569	7.61025
29.7828	22.978
20.0087	15.9241
34.1347	36.956
4.94364	2.7996
7.98795	7.57219
19.8096	19.3862
9.85704	9.32135
31.6664	22.4666
11.6585	11.6096
27.7328	28.1053
15.0674	12.8452
3.89669	2.67345
4.5415	3.67938
19.5031	22.3967
5.8743	5.19737
12.6926	10.4348
8.01997	6.39226
10.7416	10.0263
39.3475	40.7149
19.9397	19.999
14.5354	14.8153
8.72705	7.76276
18.7091	17.5323
4.05012	3.07662
13.8276	12.66
4.43862	4.30037
5.81997	3.37782
10.8587	10.7979
21.3366	22.8614
18.1064	15.7975
8.44923	7.86039
7.51062	7.19623
7.71851	6.03048
5.29646	4.76842
12.6681	9.69673
7.96476	7.18956
12.8428	11.0458
5.68559	3.85573
12.4815	11.1181
10.9437	10.6689
165.315	419.089
23.9875	25.368
30.8	31.8272
15.432	13.5632
5.20916	4.47671
7.24897	6.84427
10.3148	11.8451
12.0458	4.22094
20.5433	21.2219
8.72863	8.455
12.1055	11.3791
7.43145	6.38355
4.99724	5.11986
3.74546	3.69289
13.3556	10.9806
12.1362	9.6533
19.0822	18.4725
14.8081	12.2885
5.47391	4.47789
7.23193	6.29653
25.3253	27.5752
10.4792	10.8089
4.78793	4.48175
19.6656	20.7987
6.65128	6.61367
7.16619	7.34258
5.19117	4.49065
12.8747	10.5562
7.02903	7.21583
5.3947	3.82827
32.9046	38.2202
5.01837	4.81936
10.3246	10.157
16.6065	16.2023
46.7674	41.1197
7.73675	4.46202
6.88474	6.75989
5.08599	3.79066
7.54504	6.48636
6.71981	6.70307
7.78014	6.98268
13.3005	13.0056
7.28745	8.02398
4.50055	3.57207
7.64101	7.2408
6.23459	5.77005
17.8952	17.993
10.2913	10.2494
20.9707	19.8834
3.81061	3.34941
8.35432	8.15714
3.97493	3.17517
8.3656	7.73443
5.52686	4.229
3.57818	2.3979
4.00421	3.20258
3.57579	3.12621
3.6764	3.24705
7.67392	6.87728
3.14991	2.3445
4.91147	3.62561
19.6443	18.5903
2.70903	2.45625
5.75467	4.12187
7.04081	5.67232
14.5887	15.3961
6.27507	6.13096
21.6253	20.468
6.01108	5.28636
19.6502	22.5088
8.24069	7.06313
25.9363	25.2057
4.81783	4.29028
10.1758	11.4616
11.9679	11.5861
11.6827	11.6875
14.208	14.1686
7.00429	5.61211
15.7748	16.0803
9.8293	10.2982
4.53792	3.98372
67.7926	84.6394
412.108	1849.57
9.21328	7.84725
7.56777	6.52497
14.6096	15.5879
11.461	11.347
18.461	15.9868
8.90836	7.09456
10.113	9.31889
12.0248	22.051
5.3422	4.70787
6.07165	5.25736
89.8173	134.005
10.7401	10.7523
6.9458	6.01354
5.02109	4.29324
140.326	345.367
11.8315	12.6406
4.39915	3.33043
6.01199	4.81841
7.20419	7.62071
6.38663	5.95334
5.2434	3.04617
3.9891	3.1295
4.33637	3.22673
14.0427	15.4535
22.6321	22.5611
5.74324	5.20698
8.35121	5.9047
5.17953	3.32075
11.6947	10.3962
2.91717	2.51087
5.80405	6.8615
8.87913	12.3119
5.93748	3.98756
6.00797	4.1018
22.6666	23.5209
4.66286	3.62768
13.857	11.5663
14.1415	6.85108
6.60342	6.0092
8.11995	8.75124
5.91522	4.87786
11.0053	9.50319
3.20954	2.80684
6.29502	5.56986
6.00321	4.65446
3.73276	3.34759
3.95419	2.70976
11.8219	10.1179
5.81424	4.08783
11.6922	10.3558
10.7313	10.8521
14.6471	16.3734
6.19157	6.04271
6.10159	5.44991
29.6404	35.5958
5.68755	5.48847
5.04336	5.61505
3.58759	3.1826
4.86114	3.25011
13.9979	13.6824
5.07596	5.07026
9.76261	8.12577
6.32334	4.90468
3.88229	2.19219
8.81494	10.1689
6.72374	6.01832
6.74067	6.51063
8.13022	6.6893
19.1275	19.0823
16.753	15.0851
5.49714	5.58028
5.42264	5.43726
35.7309	39.0846
20.8004	22.1271
6.32106	5.94564
8.36256	9.57873
4.63207	4.4463
9.43371	8.59936
8.27983	8.15159
6.6045	6.10529
9.74018	8.71982
9.19999	8.29426
8.14368	7.35733
6.04479	5.39471
35.4552	25.2999
7.37745	6.62272
5.32116	4.18863
4.99838	4.81815
5.70939	5.24213
4.8655	4.05242
3.8077	3.48538
3.4882	3.71059
7.62646	6.77964
9.32946	7.85457
4.84544	4.15503
7.99239	6.86648
6.15891	5.78223
11.5322	12.8121
6.73305	6.01605
7.3107	7.65875
6.76111	7.1307
6.07777	3.44565
9.80002	9.38241
4.79287	3.97897
13.1143	13.4037
9.48489	10.187
11.0858	12.675
12.83	11.3538
5.9836	5.51136
19.5364	20.9932
17.7571	15.4978
6.38764	5.76139
4.69316	4.32016
5.91051	5.72904
8.08092	9.03193
8.27152	6.63048
8.33546	7.30737
8.21119	5.57949
10.4607	9.83225
11.6936	13.7596
7.33675	6.9772
4.94708	3.14346
24.601	17.1265
11.122	12.6859
12.8138	13.3408
9.70114	9.09595
2.57133	2.05066
6.5228	6.07935
9.90685	8.46756
3.78681	3.02856
5.89792	4.52013
15.3594	18.2466
13.7628	12.637
4.6615	3.68977
6.71784	6.02927
9.42525	10.9617
13.9856	4.22607
7.4037	7.01756
10.1516	9.27142
5.62458	4.67712
7.60866	6.50871
10.3085	11.4791
6.69488	7.06659
2.29504	2.10384
3.48553	2.69945
3.26364	2.50563
5.9822	5.8031
2.9307	1.93324
3.82831	3.4798
3.42387	3.03161
5.51548	4.97413
153.28	232.881
15.8944	16.4494
9.3667	9.55579
10.4209	9.77366
18.5623	18.181
10.3385	11.9992
5.57363	6.1901
5.76351	5.12063
8.53808	8.23719
6.19915	5.73256
306.335	1041.13
6.10972	5.56885
6.36611	4.86217
17.9586	18.3974
6.41499	6.20716
4.75189	4.88681
9.35432	7.88675
3.41481	3.40128
14.7169	18.3616
8.27529	7.88598
11.0657	10.6722
6.74074	5.73767
8.90684	8.47575
10.434	10.644
16.5046	17.4239
3.10367	2.84653
6.40801	5.24065
7.83897	7.52845
11.0235	12.108
4.71978	3.97054
3.80424	2.51131
4.41088	4.16946
6.61975	6.55377
15.2305	16.6533
4.79579	4.52599
7.7468	7.38271
12.2039	11.7755
5.1037	4.52782
5.69069	5.23841
6.26313	6.06806
254.563	559.931
6.5628	6.32558
6.67564	6.15984
12.8024	12.9118
12.4985	13.5919
5.75742	5.47328
4.37598	4.06391
6.36135	5.16066
6.14205	4.80513
7.1414	7.57656
3.1595	2.02274
10.4953	11.9452
12.8896	14.6403
3.11947	2.60318
6.51747	5.93722
5.46088	4.90545
9.18572	7.85881
5.95271	5.49819

## Sheet: Fig-3e
localization precision z nm	counts
-0.1	0
0	0
0.1	0
0.2	0
0.3	0
0.4	0
0.5	0
0.6	0
0.7	1
0.8	4
0.9	15
1	27
1.1	38
1.2	52
1.3	75
1.4	96
1.5	110
1.6	137
1.7	161
1.8	134
1.9	147
2	162
2.1	176
2.2	154
2.3	174
2.4	204
2.5	188
2.6	175
2.7	209
2.8	174
2.9	166
3	168
3.1	168
3.2	176
3.3	187
3.4	176
3.5	162
3.6	154
3.7	159
3.8	148
3.9	145
4	154
4.1	161
4.2	125
4.3	138
4.4	144
4.5	137
4.6	121
4.7	123
4.8	115
4.9	117
5	101
5.1	113
5.2	111
5.3	116
5.4	118
5.5	98
5.6	99
5.7	102
5.8	104
5.9	88
6	67
6.1	87
6.2	93
6.3	79
6.4	82
6.5	71
6.6	72
6.7	84
6.8	62
6.9	66
7	68
7.1	79
7.2	72
7.3	55
7.4	61
7.5	63
7.6	67
7.7	55
7.8	42
7.9	55
8	60
8.1	53
8.2	55
8.3	46
8.4	56
8.5	39
8.6	47
8.7	57
8.8	42
8.9	48
9	38
9.1	44
9.2	44
9.3	53
9.4	46
9.5	36
9.6	45
9.7	41
9.8	42
9.9	32
10	36
10.1	41
10.2	37
10.3	38
10.4	29
10.5	32
10.6	48
10.7	35
10.8	40
10.9	32
11	40
11.1	26
11.2	27
11.3	37
11.4	38
11.5	38
11.6	33
11.7	22
11.8	24
11.9	25
12	31
12.1	27
12.2	29
12.3	27
12.4	26
12.5	28
12.6	28
12.7	26
12.8	26
12.9	33
13	24
13.1	23
13.2	27
13.3	26
13.4	27
13.5	33
13.6	24
13.7	24
13.8	25
13.9	26
14	15
14.1	30
14.2	26
14.3	19
14.4	19
14.5	22
14.6	24
14.7	18
14.8	19
14.9	23
15	26
15.1	29
15.2	22
15.3	21
15.4	11
15.5	10
15.6	17
15.7	16
15.8	15
15.9	9
16	21
16.1	14
16.2	18
16.3	16
16.4	14
16.5	15
16.6	17
16.7	15
16.8	17
16.9	20
17	20
17.1	13
17.2	8
17.3	22
17.4	9
17.5	12
17.6	12
17.7	8
17.8	17
17.9	18
18	12
18.1	19
18.2	17
18.3	12
18.4	18
18.5	14
18.6	12
18.7	11
18.8	15
18.9	13
19	17
19.1	3
19.2	10
19.3	11
19.4	11
19.5	9
19.6	13
19.7	20
19.8	12
19.9	11
20	13

## Sheet: Fig-3h
angle astig degree	length astig nm	angle SALM degree	length SALM nm
69.5189	70.6741	68.6069	65.6015
31.3528	89.314	21.2477	81.2822
20.0228	91.4301	20.691	91.8266
12.127	81.9135	5.75405	80.4911
29.7216	104.308	14.1393	93.1103
21.4471	82.8416	13.5494	79.3127
83.8637	104.615	81.7544	77.9734
4.57685	82.8662	5.46248	82.9788
31.0059	89.6393	14.7539	79.2205
17.9373	82.5092	8.65237	79.4024
82.968	101.431	79.1975	62.2597
58.9929	95.6687	40.9483	69.56
17.0805	82.8376	10.5738	80.5517
2.41941	75.8263	3.51289	75.9013
12.9068	93.2454	11.5824	92.7788
7.61182	88.3573	8.30965	88.5079
24.4736	91.8818	13.9804	86.1792
4.62427	75.6611	6.94127	75.9717
12.4341	88.2136	13.35	88.5369
81.5278	101.374	77.3405	69.1273
46.4571	89.4508	31.3126	75.6091
70.3243	88.2879	62.9208	88.9372
44.0859	82.1461	37.9121	74.7893
6.81296	93.9497	2.05002	93.346
13.1021	70.9917	4.93871	69.4012
42.5018	93.5789	27.5688	77.8286
80.4833	119.16	74.4031	73.2757
19.9066	84.1775	11.2064	79.4304
8.174	82.4235	7.1022	82.217
13.9768	86.1395	12.0884	85.4848
16.66	91.7208	10.8784	89.4786
37.8846	94.6718	26.9042	83.7885
65.0185	89.468	60.6728	74.7868
16.4977	86.6692	12.7304	85.1955
32.7416	95.9431	20.2764	86.0307
21.6918	90.4674	12.8262	86.2121
4.51113	88.4498	2.36142	88.2507
16.7618	98.1266	1.29756	93.9815
53.0962	110.1	44.8993	93.333
18.8437	78.9356	20.5828	79.7988
39.8177	88.5135	31.4761	79.5377
55.4621	95.145	43.0509	77.8685
79.3066	115.572	73.3387	76.4555
65.0081	92.0739	54.0593	71.9838
19.0005	89.0438	14.9532	88.1857
53.6693	99.374	46.3057	84.9545
0.842386	87.5389	0.084745	87.5296
32.8683	99.4116	22.3873	91.1969
76.4176	114.099	70.1236	80.6525
17.3052	86.638	17.5141	86.7371
13.3923	88.9361	12.1126	88.4912
14.9963	81.5079	14.5281	81.361
3.228	89.7662	2.50555	89.7095
6.02015	86.4401	5.62048	86.3474
77.853	493.259	5.8984	93.6962
87.2828	97.6069	86.8091	97.3416
20.0584	86.3117	16.4571	84.6431
0.974034	82.7214	4.91241	83.0144
11.788	86.1015	0.53955	84.036
44.678	101.55	42.3713	95.7834
45.5399	80.0698	40.3058	73.656
48.6501	87.6207	42.3608	84.5223
57.8237	94.9019	54.6703	89.0327
14.0806	81.9245	20.2206	86.2785
47.8223	86.2571	41.2577	80.7644
21.7056	87.6253	16.2905	84.0565
87.3267	100.372	87.3631	109.189
11.1764	83.0178	7.02326	82.0591
55.2891	116.768	41.2005	88.3722
85.2227	191.26	28.8311	71.8164
23.6982	82.554	26.7682	84.6658
6.09197	73.8224	11.4273	74.89
3.67324	65.623	15.3597	67.914
22.0985	95.5625	7.01268	89.058
30.7476	101.464	22.9237	94.678
81.0163	112.144	77.6873	82.1194
18.8053	96.652	6.60592	92.1041
71.5138	103.245	64.9264	77.4301
18.866	110.126	9.3234	105.604
1.72608	85.6624	3.0018	85.7411
62.2828	135.158	48.8946	95.617
9.70549	98.4289	2.66406	96.9783
57.209	86.7058	11.3489	76.5877
9.48582	79.7336	2.02815	78.7141
0.437585	81.2312	1.43402	81.2543
36.5792	104.545	23.7743	91.7383
6.40441	72.6326	15.1367	75.8521
64.8954	107.958	57.8397	86.8341
22.2269	93.0903	10.4941	87.6389
2.37618	93.2486	5.01077	93.5259
47.632	101.466	35.3488	86.0078
17.0491	82.6966	9.15711	80.083
15.6712	90.457	11.3131	88.8203
18.1199	101.765	9.8517	98.1655
77.0426	92.4923	75.6914	86.0762

## Sheet: SFig-1a
znm	dSALM 1.49*	vSALM 1.7	dSALM y	dSALM x	vSALM 1.49	dSALM+AS	Astig	dSALM 1.7
0	5.01546	5.45004	3.07598	3.45847	13.7	2.19016	15.665	2.21188
10	5.39727	5.95258	3.07208	3.51213	14.5339	2.33205	15.5421	2.35875
20	5.808	6.51824	3.07038	3.56896	15.4306	2.48946	15.4153	2.52257
30	6.24925	7.15383	3.07089	3.62904	16.3944	2.66353	15.2855	2.70492
40	6.72264	7.86669	3.07362	3.69246	17.4298	2.85533	15.1529	2.90741
50	7.22991	8.66471	3.07858	3.75929	18.5415	3.06587	15.0194	3.13181
60	7.77285	9.55633	3.08575	3.82963	19.7347	3.29605	14.8874	3.37992
70	8.35336	10.5505	3.09515	3.90353	21.0146	3.54659	14.758	3.65367
80	8.97341	11.6569	3.10679	3.98107	22.3868	3.81802	14.6319	3.95504
90	9.63509	12.8855	3.12067	4.0623	23.8571	4.1105	14.5079	4.28613
100	10.3406	14.2471	3.13678	4.14728	25.4317	4.42383	14.3852	4.64913
110	11.0923	15.753	3.15515	4.23608	27.1171	4.75738	14.2649	5.04629
120	11.8926	17.415	3.17581	4.32876	28.9201	5.11002	14.1478	5.47996
130	12.744	19.2455	3.19881	4.42536	30.8477	5.47996	14.0333	5.95258
140	13.6494	21.2577	3.22419	4.52596	32.9073	5.86476	13.9211	6.46662
150	14.6117	23.4652	3.25203	4.63064	35.1067	6.26137	13.8117	7.02468
160	15.6337	25.8824	3.28241	4.73948	37.4539	6.66611	13.7053	7.62937
170	16.7188	28.5243	3.31549	4.85258	39.9575	7.07461	13.6011	8.28337
180	17.8703	31.4064	3.35138	4.97003	42.6264	7.48212	13.4986	8.98942
190	19.0917	34.5451	3.39015	5.0919	45.4701	7.88393	13.3994	9.75028
200	20.3867	37.9575	3.43186	5.21825	48.4981	8.27551	13.3047	10.5687
210	21.7593	41.6611	3.47663	5.34915	51.7208	8.6524	13.2143	11.4477
220	23.2134	45.674	3.52459	5.4847	55.1491	9.01068	13.1282	12.3898
230	24.7534	50.0147	3.57582	5.625	58.7943	9.34745	13.0474	13.3982
240	26.3837	54.7025	3.63046	5.77012	62.6687	9.66074	12.9724	14.4755
250	28.1089	59.7571	3.6886	5.92003	66.7848	9.9499	12.9048	15.6248
260	29.9338	65.1986	3.75036	6.07471	71.1559	10.2154	12.8458	16.8487
270	31.8635	71.0475	3.81587	6.23421	75.7953	10.4583	12.7961	18.1504
280	33.9033	77.3251	3.88527	6.39856	80.7171	10.6803	12.7561	19.5325
290	36.0585	84.0528	3.95868	6.56781	85.9355	10.8831	12.7257	20.9979
300	38.3349	91.2523	4.03624	6.74197	91.4658	11.0689	12.7049	22.5495
310	40.7382	98.9453	4.11806	6.92102	97.3237	11.2408	12.6946	24.1902
320	43.2747	107.154	4.20427	7.10491	103.526	11.4018	12.6959	25.9227
330	45.9505	115.9	4.29502	7.29362	110.091	11.5534	12.7072	27.7499
340	48.7723	125.208	4.39046	7.48711	117.037	11.6967	12.7271	29.6745
350	51.7467	135.101	4.49074	7.68537	124.383	11.8344	12.7568	31.6994
360	54.8808	145.603	4.59601	7.88832	132.152	11.9692	12.7971	33.8273
370	58.1816	156.74	4.70643	8.09597	140.364	12.1017	12.8467	36.061
380	61.6566	168.535	4.82211	8.30832	149.043	12.2325	12.9046	38.4033
390	65.3135	181.012	4.94317	8.52529	158.213	12.3643	12.9726	40.8569
400	69.1599	194.194	5.06968	8.7468	167.9	12.4998	13.0523	43.4246
410	73.2041	208.105	5.2017	8.97281	178.133	12.6401	13.1436	46.1091
420	77.4542	222.77	5.33932	9.20331	188.938	12.7861	13.2467	48.9132
430	81.9187	238.214	5.4826	9.43823	200.345	12.9401	13.3631	51.8396
440	86.6064	254.462	5.63157	9.67749	212.386	13.1044	13.4947	54.891
450	91.526	271.54	5.78626	9.92096	225.092	13.2777	13.639	58.0702
460	96.6867	289.478	5.94659	10.1684	238.499	13.4587	13.7944	61.3799
470	102.098	308.305	6.11245	10.4196	252.642	13.6507	13.9639	64.8229
480	106.942	328.053	6.28365	10.674	267.559	13.8572	14.1506	68.4018
490	111.964	348.753	6.45997	10.9313	283.29	14.0783	14.3545	72.1195
500	111.368	350.498	6.64125	11.191	285.03	14.284	14.5746	71.8891

## Sheet: SFig-1b
znm	dSALM 1.49*	vSALM 1.7	dSALM y	dSALM x	vSALM 1.49	dSALM+AS	Astig	dSALM 1.7
0	8.15264	8.71115	5.10189	5.69384	18.6324	3.46915	27.9537	3.49618
10	8.52725	9.15617	4.88702	5.54707	19.399	3.58066	26.3991	3.61406
20	8.93356	9.6794	4.70064	5.42643	20.2365	3.71291	25.0248	3.75446
30	9.37285	10.2861	4.53919	5.32912	21.1487	3.86634	23.807	3.91836
40	9.84653	10.9823	4.39966	5.25271	22.1397	4.04144	22.7246	4.10691
50	10.3561	11.7747	4.27941	5.19514	23.214	4.23863	21.7618	4.3214
60	10.9032	12.6708	4.1762	5.15461	24.3762	4.45829	20.9056	4.56327
70	11.4896	13.6788	4.0881	5.12957	25.6313	4.70063	20.1432	4.8341
80	12.1172	14.8075	4.01349	5.11866	26.9846	4.96565	19.463	5.1356
90	12.7879	16.0663	3.95092	5.12069	28.4416	5.25301	18.8529	5.46962
100	13.5039	17.4656	3.89913	5.13466	30.0084	5.56201	18.3029	5.83811
110	14.2676	19.0161	3.8571	5.15969	31.6913	5.89151	17.8063	6.24314
120	15.0813	20.7294	3.82394	5.19501	33.4966	6.23986	17.3574	6.68689
130	15.9476	22.6174	3.79889	5.23994	35.4315	6.60476	16.9496	7.17164
140	16.8692	24.6931	3.78131	5.29392	37.5031	6.98326	16.5776	7.69976
150	17.8491	26.97	3.77068	5.35649	39.719	7.37185	16.2375	8.27368
160	18.8903	29.4622	3.76657	5.42724	42.0872	7.76645	15.9261	8.89592
170	19.996	32.1845	3.76867	5.50584	44.6163	8.16231	15.6387	9.56907
180	21.1697	35.1525	3.77672	5.59201	47.315	8.55439	15.3725	10.2957
190	22.4148	38.3824	3.79042	5.68547	50.1927	8.93788	15.1266	11.0787
200	23.7351	41.8912	3.80953	5.78598	53.259	9.30827	14.9003	11.9205
210	25.1346	45.6965	3.8339	5.89337	56.5242	9.66123	14.6917	12.824
220	26.6174	49.8163	3.86341	6.0075	59.9992	9.99306	14.4991	13.792
230	28.1877	54.2692	3.89797	6.12826	63.6954	10.3012	14.3222	14.8273
240	29.85	59.0742	3.9375	6.25554	67.625	10.5843	14.1605	15.9326
250	31.609	64.2511	3.98195	6.38913	71.8007	10.842	14.0145	17.1107
260	33.4696	69.8201	4.0313	6.52886	76.2357	11.0754	13.8846	18.3646
270	35.4368	75.8016	4.08554	6.67465	80.9435	11.286	13.7708	19.6969
280	37.5159	82.2168	4.1447	6.82643	85.938	11.476	13.6728	21.1105
290	39.7125	89.0871	4.20882	6.98412	91.2337	11.6474	13.5896	22.6082
300	42.032	96.4342	4.27793	7.14764	96.8457	11.8026	13.5208	24.1928
310	44.4806	104.28	4.35207	7.31689	102.79	11.9451	13.467	25.867
320	47.0643	112.646	4.43131	7.49175	109.083	12.0781	13.4287	27.6338
330	49.7893	121.554	4.51573	7.67211	115.744	12.203	13.4039	29.4957
340	52.6623	131.029	4.60542	7.85789	122.79	12.3209	13.3909	31.4557
350	55.69	141.093	4.70048	8.04898	130.242	12.4348	13.3904	33.5164
360	58.8794	151.772	4.80104	8.2453	138.121	12.5471	13.4032	35.6805
370	62.2377	163.09	4.90718	8.44678	146.45	12.6586	13.4275	37.951
380	65.7723	175.072	5.01901	8.65339	155.25	12.7696	13.4622	40.3303
390	69.4909	187.739	5.13659	8.86502	164.548	12.883	13.5089	42.8214
400	73.4012	201.117	5.25997	9.08153	174.368	13.0015	13.5691	45.4269
410	77.5113	215.228	5.38919	9.30287	184.74	13.1259	13.6427	48.1495
420	81.8296	230.097	5.52429	9.529	195.691	13.2572	13.7293	50.992
430	86.3645	245.749	5.66533	9.75982	207.251	13.3977	13.8308	53.957
440	91.1246	262.21	5.81231	9.99522	219.45	13.5496	13.9488	57.0473
450	96.1189	279.506	5.96522	10.2351	232.322	13.7114	14.0807	60.2656
460	101.356	297.665	6.12398	10.4791	245.903	13.8819	14.2247	63.6147
470	106.847	316.718	6.28845	10.727	260.227	14.0643	14.3838	67.0972
480	111.735	336.696	6.45843	10.9783	275.332	14.262	14.5612	70.7159
490	116.802	357.631	6.63365	11.2326	291.259	14.4753	14.7567	74.4735
500	116.01	359.125	6.81396	11.4894	292.8	14.6733	14.9692	74.1543

## Sheet: SFig-1c
znm	vSALM 1.7	dSALM x,y	vSALM 1.49	dSALM+PSF	PSF	dSALM 1.49	dSALM 1.7
0	5.36734	6.5762	11.8927	1.66557	428.224	5.01546	1.66558
10	5.85975	6.14325	12.702	1.82778	199.372	5.39727	1.82786
20	6.41714	5.80936	13.5864	2.00973	124.223	5.808	2.00999
30	7.04739	5.52882	14.5524	2.213	87.5111	6.24925	2.21371
40	7.75918	5.29103	15.6069	2.4392	66.0962	6.72264	2.44086
50	8.56204	5.08988	16.7578	2.68984	52.2669	7.22991	2.69341
60	9.4664	4.92082	18.0131	2.96627	42.7249	7.77285	2.97344
70	10.4836	4.7802	19.3817	3.2695	35.8271	8.35336	3.2832
80	11.6261	4.665	20.873	3.6	30.6649	8.97341	3.62507
90	12.9073	4.57274	22.4971	3.95738	26.6968	9.63509	4.00159
100	14.3416	4.50134	24.2648	4.34006	23.5808	10.3406	4.41549
110	15.9447	4.44909	26.1878	4.74484	21.0913	11.0923	4.86967
120	17.7333	4.41457	28.2783	5.16657	19.0735	11.8926	5.36723
130	19.7254	4.39663	30.5497	5.59787	17.4185	12.744	5.91146
140	21.9403	4.39435	33.016	6.02922	16.0473	13.6494	6.50587
150	24.3984	4.40701	35.6921	6.44944	14.9017	14.6117	7.1542
160	27.1215	4.43408	38.5942	6.84663	13.9377	15.6337	7.86039
170	30.1325	4.47519	41.739	7.20959	13.122	16.7188	8.62863
180	33.4559	4.53011	45.1447	7.52924	12.4287	17.8703	9.46335
190	37.1175	4.59876	48.8304	7.79987	11.8374	19.0917	10.3692
200	41.1443	4.6812	52.8161	8.01972	11.332	20.3867	11.3512
210	45.5649	4.7776	57.1233	8.19078	10.8998	21.7593	12.4144
220	50.4091	4.88825	61.7745	8.31811	10.5305	23.2134	13.5644
230	55.7084	5.01355	66.7935	8.40866	10.2158	24.7534	14.8069
240	61.4956	5.15401	72.2053	8.47027	9.94884	26.3837	16.1478
250	67.8048	5.31026	78.0362	8.51076	9.72424	28.1089	17.5936
260	74.6718	5.483	84.3137	8.53738	9.53754	29.9338	19.1508
270	82.1338	5.67304	91.067	8.55646	9.38512	31.8635	20.8263
280	90.2297	5.88128	98.3261	8.57337	9.2641	33.9033	22.6275
290	98.9996	6.10868	106.123	8.59258	9.17216	36.0585	24.5617
300	108.485	6.35626	114.49	8.61772	9.10753	38.3349	26.637
310	118.73	6.62509	123.463	8.65179	9.06886	40.7382	28.8614
320	129.779	6.91623	133.076	8.69729	9.0552	43.2747	31.2436
330	141.679	7.23074	143.368	8.75633	9.06598	45.9505	33.7925
340	154.478	7.56961	154.377	8.83081	9.10092	48.7723	36.5173
350	168.225	7.9337	166.143	8.92245	9.16009	51.7467	39.4275
360	182.972	8.32373	178.708	9.03294	9.24381	54.8808	42.533
370	198.773	8.74016	192.114	9.16395	9.35271	58.1816	45.8441
380	215.68	9.18313	206.406	9.3172	9.48768	61.6566	49.3713
390	233.751	9.65244	221.63	9.49453	9.6499	65.3135	53.1256
400	253.043	10.1474	237.833	9.69788	9.84076	69.1599	57.1182
410	273.617	10.6669	255.062	9.92936	10.062	73.2041	61.3606
420	295.531	11.2094	273.369	10.1912	10.3155	77.4542	65.8647
430	318.851	11.7727	292.804	10.4859	10.6034	81.9187	70.6426
440	343.638	12.3544	313.42	10.8159	10.928	86.6064	75.7068
450	369.96	12.9518	335.27	11.1839	11.2919	91.526	81.0701
460	397.883	13.5622	358.41	11.5927	11.6977	96.6867	86.7453
470	427.477	14.1829	382.897	12.0447	12.1475	102.098	92.7459
480	452.325	14.1645	403.022	12.0396	12.1322	106.942	97.6459
490	478.166	14.1482	423.943	12.0352	12.1187	111.964	102.728
500	477.839	14.134	423.612	12.0227	12.1068	111.368	102.183

## Sheet: SFig-1d
znm	vSALM 1.7	dSALM x,y	vSALM 1.49	dSALM+PSF	PSF	dSALM 1.49	dSALM 1.7
0	8.51205	6.5762	16.0683	3.48499	428.224	8.15264	3.48511
10	8.94859	6.14325	16.8631	3.60434	199.372	8.52725	3.60493
20	9.46756	5.80936	17.7438	3.75143	124.223	8.93356	3.75314
30	10.0754	5.52882	18.7166	3.9263	87.5111	9.37285	3.93026
40	10.7795	5.29103	19.7882	4.12905	66.0962	9.84653	4.13713
50	11.5885	5.08988	20.966	4.35966	52.2669	10.3561	4.37491
60	12.512	4.92082	22.258	4.6178	42.7249	10.9032	4.64501
70	13.5607	4.7802	23.6728	4.90258	35.8271	11.4896	4.94913
80	14.7465	4.665	25.2196	5.21227	30.6649	12.1172	5.28923
90	16.0822	4.57274	26.9085	5.54395	26.6968	12.7879	5.6675
100	17.5821	4.50134	28.7503	5.89324	23.5808	13.5039	6.08638
110	19.2616	4.44909	30.7565	6.25403	21.0913	14.2676	6.54854
120	21.1373	4.41457	32.9396	6.61845	19.0735	15.0813	7.05692
130	23.2269	4.39663	35.3126	6.97711	17.4185	15.9476	7.61467
140	25.5497	4.39435	37.8899	7.3197	16.0473	16.8692	8.22519
150	28.126	4.40701	40.6864	7.63596	14.9017	17.8491	8.89213
160	30.9776	4.43408	43.7183	7.91689	13.9377	18.8903	9.61937
170	34.1277	4.47519	47.0026	8.15585	13.122	19.996	10.411
180	37.6005	4.53011	50.5573	8.34938	12.4287	21.1697	11.2716
190	41.4221	4.59876	54.4019	8.49747	11.8374	22.4148	12.2056
200	45.6195	4.6812	58.5565	8.60315	11.332	23.7351	13.2179
210	50.2213	4.7776	63.0427	8.67182	10.8998	25.1346	14.3139
220	55.2577	4.88825	67.8832	8.71025	10.5305	26.6174	15.4989
230	60.7601	5.01355	73.1019	8.72568	10.2158	28.1877	16.7786
240	66.7613	5.15401	78.724	8.72517	9.94884	29.85	18.1591
250	73.2958	5.31026	84.776	8.71515	9.72424	31.609	19.6468
260	80.3994	5.483	91.2857	8.70118	9.53754	33.4696	21.2481
270	88.1095	5.67304	98.2822	8.68792	9.38512	35.4368	22.9701
280	96.4649	5.88128	105.796	8.67922	9.2641	37.5159	24.8199
290	105.506	6.10868	113.859	8.67817	9.17216	39.7125	26.8052
300	115.275	6.35626	122.504	8.68732	9.10753	42.032	28.9338
310	125.815	6.62509	131.766	8.70874	9.06886	44.4806	31.214
320	137.171	6.91623	141.681	8.74421	9.0552	47.0643	33.6543
330	149.39	7.23074	152.286	8.79529	9.06598	49.7893	36.2636
340	162.52	7.56961	163.621	8.86341	9.10092	52.6623	39.0512
350	176.611	7.9337	175.725	8.94996	9.16009	55.69	42.0266
360	191.714	8.32373	188.64	9.05636	9.24381	58.8794	45.1997
370	207.882	8.74016	202.409	9.18406	9.35271	62.2377	48.5808
380	225.17	9.18313	217.076	9.33464	9.48768	65.7723	52.1805
390	243.635	9.65244	232.688	9.50978	9.6499	69.4909	56.0097
400	263.333	10.1474	249.291	9.71135	9.84076	73.4012	60.0797
410	284.324	10.6669	266.933	9.94138	10.062	77.5113	64.402
420	306.67	11.2094	285.666	10.202	10.3155	81.8296	68.9884
430	330.432	11.7727	305.539	10.4957	10.6034	86.3645	73.8511
440	355.676	12.3544	326.606	10.8249	10.928	91.1246	79.0025
450	382.466	12.9518	348.92	11.1923	11.2919	96.1189	84.4555
460	410.87	13.5622	372.536	11.6006	11.6977	101.356	90.2229
470	440.958	14.1829	397.512	12.0521	12.1475	106.847	96.3181
480	466.041	14.1645	417.849	12.046	12.1322	111.735	101.262
490	492.12	14.1482	438.982	12.0408	12.1187	116.802	106.388
500	491.266	14.134	438.11	12.0281	12.1068	116.01	105.689

## Sheet: SFig-1e
znm	vSALM NA1.49	vSALM NA1.7
0	7.14025	3.2225
10	6.94914	3.2058
20	6.75944	3.19263
30	6.57373	3.18352
40	6.39402	3.17887
50	6.22178	3.17888
60	6.058	3.18365
70	5.9033	3.19311
80	5.75797	3.20715
90	5.62205	3.22554
100	5.4954	3.24802
110	5.37774	3.27428
120	5.26871	3.304
130	5.16788	3.33682
140	5.0748	3.37239
150	4.98898	3.41037
160	4.90996	3.4504
170	4.83727	3.49215
180	4.77048	3.53532
190	4.70916	3.57958
200	4.65292	3.62467
210	4.60137	3.67032
220	4.55417	3.71628
230	4.51099	3.76234
240	4.47152	3.80829
250	4.43549	3.85395
260	4.40262	3.89915
270	4.37268	3.94375
280	4.34544	3.98762
290	4.32066	4.03065
300	4.29818	4.07274
310	4.27778	4.11381
320	4.25931	4.15379
330	4.24261	4.19262
340	4.22752	4.23027
350	4.2139	4.26671
360	4.20164	4.3019
370	4.19061	4.33584
380	4.1807	4.36853
390	4.17182	4.39997
400	4.16387	4.43018
410	4.15678	4.45916
420	4.15047	4.48695
430	4.14486	4.51357
440	4.13991	4.53906
450	4.13555	4.56346
460	4.13175	4.5868
470	4.12845	4.60912
480	4.12738	4.6323
490	4.12684	4.65468

[truncated: 1 more sheets: SFig-1f]
